# Supplementary material for: Intestinal Parasitic Infection and Nutritional Status in Children under Five Years Old: A Systematic Review
Source: Trop Med Infect Dis. 2022 Nov 12;7(11):371. doi: 10.3390/tropicalmed7110371 (PMC9697828; doi:10.3390/tropicalmed7110371)
Supplement: Supplementary file 1 [file tropicalmed-07-00371-s001.zip]

Archive with 1 entries (1 files):
- tropicalmed-1989155-supplementary.pdf
